# Supplementary material for: HIV Replication Increases the Mitochondrial DNA Content of Plasma Extracellular Vesicles
Source: Int J Mol Sci. 2023 Jan 18;24(3):1924. doi: 10.3390/ijms24031924 (PMC9916095; doi:10.3390/ijms24031924)
Supplement: Supplementary file 1 [file ijms-24-01924-s001.zip]

Archive with 1 entries (1 files):
- ijms-2111589-supplementary.pdf
